# Supplementary material for: Targeted CRISPR-Cas9 screening identifies core transcription factors controlling murine haemato-endothelial fate commitment
Source: Nat Commun. 2025 Dec 13;16:11412. doi: 10.1038/s41467-025-66230-9 (PMC12738756; doi:10.1038/s41467-025-66230-9)
Supplement: Supplementary file 3 — Supplementary Data 1 [file 41467_2025_66230_MOESM3_ESM.xlsx]

## Sheet: depleted genes
Overlaps of the Top 200 depleted genes across cell transitions in 3 independent CRISPR-Cas9 screens
plasmid-->DN (115)	Integrated Rank	Integrated pValue		DN-->P_SP (49)	Integrated Rank	Integrated pValue		P_SP-->DP priMes (8)	Integrated Rank	Integrated pValue		DP priMes-->F_SP HEM (10)	Integrated Rank	Integrated pValue
Abt1	35	8.2093e-13		Aebp2	43	3.15088e-05		Crebbp	4	1.24934e-09		Ep300	3	7.26696e-07
Aurka	47	8.84046e-12		Arid3b	42	8.32957e-06		Eomes	7	2.52913e-05		Etv2	2	4.87492e-07
Aurkb	86	2.19879e-10		Asf1a	26	4.08785e-07		Med13	2	7.12137e-08		Hira	15	0.000289846
Banf1	5	9.99013e-15		Bcor	33	9.85706e-07		Pagr1a	6	7.60917e-06		Ldb1	6	9.71671e-06
Bop1	75	1.71416e-10		Bnc2	11	1.36615e-12		Paxip1	5	3.4378e-11		Med18	8	2.08849e-05
Brca2	25	2.06564e-13		Bod1l	21	2.98111e-08		Rara	3	5.86577e-10		Mis18a	5	2.59467e-08
Bud23	98	3.66612e-10		Brd8	35	2.6476e-07		Stag2	1	3.52365e-09		Rpa1	7	3.85815e-06
Cdc5l	113	3.82167e-10		Ccnc	10	3.15911e-12		Trim28	9	0.000335297		Rps27a	4	2.38752e-06
Cdk9	59	3.29757e-11		Cdk8	31	1.27155e-08		Acin1	32	0.00664499		Six4	9	0.000106439
Cenpl	91	3.23743e-10		Cnot9	30	1.15278e-09		Atf7ip2	383	0.00538517		Smad1	1	4.46502e-15
Cenpn	106	2.48608e-10		Ctbp2	15	2.63089e-09
Chmp4b	89	4.63643e-10		Ctnnb1	6	4.88258e-13
Ciao1	60	1.10162e-11		Dek	5	3.12523e-13
Crnkl1	61	1.32543e-11		Ecsit	24	5.12911e-07
Ddb1	70	1.20602e-10		Eif4g2	3	9.99013e-15
Ddx1	36	1.22939e-12		Eno1	63	0.000276539
Ddx18	66	1.41053e-11		Fbxw7	36	1.83851e-06
Ddx23	20	2.87951e-13		Flcn	1	1.56955e-15
Ddx27	31	1.09365e-12		Hdgfl2	50	4.13881e-05
Ddx41	72	1.29783e-11		Hes1	46	6.59695e-05
Ddx49	22	1.44268e-13		Jarid2	27	1.21651e-08
Ddx51	80	1.57026e-11		Kat7	48	1.86345e-06
Ddx52	50	7.58438e-12		Kcmf1	59	0.000109644
Ddx54	68	1.52187e-11		Kdm2b	18	8.591e-12
Dhx16	39	5.14549e-12		Kdm6a	12	9.38072e-11
Dhx33	52	2.24666e-11		Kmt2d	40	1.26679e-05
Dhx37	30	2.47457e-13		Kras	23	5.48816e-09
Dhx38	41	3.68625e-12		Mapk1	4	1.13732e-13
Dna2	16	2.27066e-13		Meaf6	20	4.93806e-10
Eif3e	167	3.82856e-09		Mterf3	29	5.41078e-07
Emg1	26	1.4193e-13		Mterf4	45	6.37976e-06
Ercc2	54	2.69669e-12		Nsd1	54	0.000113739
Exosc10	14	8.9916e-14		Otx2	17	1.00036e-11
Fbl	157	3.10904e-09		Pcbp2	13	1.34851e-10
Gabpa	112	6.16422e-10		Pole3	57	0.000133786
Gm14327	34	2.2863e-12		Pphln1	22	3.98848e-07
Gpn1	130	1.24052e-09		Setx	16	1.01695e-08
Gpx4	104	7.20877e-10		Smad7	19	5.08896e-10
Gtf2b	10	9.99013e-15		Snai1	34	5.5779e-07
Gtf2h1	64	2.26803e-11		Spop	2	1.56955e-15
Gtf2h2	151	2.69776e-09		Sufu	7	6.51142e-12
Gtf3c2	126	7.41937e-10		Tcf7l1	8	1.37637e-12
H2afz	131	1.87579e-09		Tfam	61	0.000177199
Hcfc1	141	1.90634e-09		Tgif1	32	3.95751e-06
Hnrnpu	58	3.28649e-12		Usf3	28	3.92345e-06
Ints4	8	4.46502e-15		Zbtb2	25	8.00263e-09
Kat8	45	1.96351e-12		Zfp281	9	1.31722e-12
Kmt5a	103	5.75908e-10		Zfp462	14	1.69298e-10
Las1l	33	1.52443e-12		Znrf3	51	1.14187e-07
Lsm6	37	8.52388e-13
Mcm2	15	5.83783e-14
Mcm6	97	6.72739e-10
Med17	170	3.55784e-09
Mis18a	48	5.14536e-12
Ncapd2	107	6.41884e-10
Ncbp2	55	1.69766e-12
Noc2l	87	3.61665e-10
Nol6	119	9.48074e-10
Nop2	3	4.46502e-15
Npm1	101	9.16413e-10
Pcna	19	1.23172e-13
Pes1	28	8.18845e-13
Phb2	42	4.12312e-12
Pola1	74	1.48681e-11
Polr2a	57	1.18439e-11
Polr2b	23	1.65182e-13
Polr2c	51	6.13193e-12
Pop7	65	6.33838e-11
Pou5f1	38	9.33913e-13
Prmt5	12	4.46502e-15
Prpf8	40	2.07473e-12
Rad51	18	1.44268e-13
Rcc1	9	3.08991e-14
Rfc5	53	2.15789e-12
Rpa1	11	2.83452e-14
Rpl23a	2	1.56955e-15
Rpl24	1	1.56955e-15
Rpl9	32	1.78194e-12
Rps16	21	8.27037e-14
Rps27a	109	4.47399e-11
Rps3a1	24	1.01866e-13
Rrn3	63	1.22149e-10
Ruvbl2	4	4.46502e-15
Sap18	121	9.37302e-10
Sf3b3	94	6.78546e-10
Smc2	29	4.07581e-13
Smc4	125	1.22713e-09
Snapc1	143	1.68364e-09
Snrpb	17	6.08342e-14
Snrpd1	62	6.72847e-12
Snrpd2	127	1.45454e-09
Snrpd3	49	2.3354e-12
Snrpf	84	2.12341e-11
Srsf2	7	4.46502e-15
Sub1	114	7.00406e-10
Sumo2	73	1.43565e-11
Supt16	137	2.00981e-09
Tbp	56	1.27167e-11
Tcp1	90	5.95178e-10
Terf1	43	5.31328e-12
Tonsl	27	2.20244e-13
Ttf1	77	2.27701e-11
Uba1	79	2.14873e-10
Uba52	132	1.68292e-09
Ube2i	6	3.34411e-14
Ube2l3	99	2.93263e-11
Usp7	85	5.12277e-11
Wdhd1	13	5.09762e-14
Xrn2	78	1.65321e-10
Yeats2	129	1.69544e-09
Zbtb11	82	1.33607e-10
Zcchc9	110	7.74723e-10
Zfp207	44	4.14002e-12
Zfp407	46	9.81609e-12
Zpr1	118	9.92955e-10

## Sheet: enriched genes
Overlaps of the Top 200 enriched genes across cell transitions in 3 independent CRISPR-Cas9 screens
plasmid-->DN (41)	Integrated Rank	Integrated pValue		DN-->P_SP (36)	Integrated Rank	Integrated pValue		P_SP-->DP priMes (3)	Integrated Rank	Integrated pValue		DP priMes-->F_SP HEM (4)	Integrated Rank	Integrated pValue
Aebp2	35	0.000147922		Aurka	37	8.46893e-06		Gpn1	2	6.18485e-06		Cop1	1	2.70792e-09
Ajuba	7	1.11919e-07		Banf1	23	2.22604e-06		Tbx3	1	2.04061e-06		Npm1	4	0.00015363
Asf1a	29	4.46502e-15		Brca2	18	2.39203e-09		Tpr	3	0.000200934		Zbtb7b	2	7.65374e-06
Bnc2	12	3.30997e-08		Chek1	21	1.28195e-06						Zic3	3	1.99544e-06
Carm1	15	9.18959e-10		Crebbp	1	5.2291e-12
Ccdc6	11	6.36533e-11		Daxx	19	5.20821e-09
Ccnc	20	6.18148e-12		Ddx49	24	1.72835e-07
Cdk8	27	4.7372e-08		Ddx56	20	1.51036e-09
Csde1	5	4.96337e-06		Eif6	32	3.18414e-06
Ctnnb1	9	1.56955e-15		Esrrb	5	1.84085e-11
Dek	8	8.35581e-13		Hmgb1	51	1.68085e-05
Ep300	13	4.55647e-13		Klf5	7	5.52191e-10
Fubp1	3	2.29916e-09		Lsm12	8	2.27623e-10
Fxr1	22	1.56955e-15		Lsm6	14	1.17687e-07
Gpatch8	34	2.07493e-07		Lsm7	46	2.49487e-05
Hmgb4	51	8.96673e-06		Lztr1	2	2.55321e-11
Hnrnpab	32	0.000367631		Ncoa3	9	2.11514e-08
Kdm6a	19	3.21153e-06		Nufip2	13	1.19923e-07
Kmt2c	30	2.59161e-08		Pold1	22	1.14826e-07
Mapk1	24	6.10892e-06		Polr2c	15	4.96244e-07
Med13l	48	5.61179e-08		Prkaa1	33	1.32324e-05
Mier3	23	0.000288503		Rlim	16	1.13724e-07
Myef2	26	1.25349e-06		Rpl24	17	1.00687e-07
Olfr1184	36	1.2603e-07		Rpl7l1	6	3.07585e-09
Olfr1262	33	5.05087e-05		Rps27a	11	3.74759e-08
Otx2	38	1.17202e-05		Rps4x	27	1.30951e-06
Ovol2	31	5.90027e-05		Ruvbl1	25	6.34267e-07
Phf21a	40	5.61339e-06		Smc2	52	1.94878e-05
Prdm1	25	6.85215e-06		Snrpd1	4	4.08414e-11
Pten	2	2.93402e-06		Srsf2	3	1.0332e-10
Sav1	10	1.56955e-15		Stat3	12	4.65758e-09
Smad3	28	1.31521e-12		Sumo2	31	7.34828e-06
Spop	17	3.49493e-06		Trim28	38	9.43678e-06
Sufu	14	1.06997e-10		Uba2	34	1.21062e-05
Tcf7l1	4	5.75596e-11		Uchl5	30	2.1746e-06
Trp53	1	1.56955e-15		Zic3	26	7.63388e-07
Usp17lc	21	1.56955e-15
Zfp36l2	16	9.21628e-07
Zfp639	18	1.0745e-08
Zmat3	6	6.55238e-09
Zscan10	46	1.56955e-15
		0.000115801
