# Supplementary material for: Targeted CRISPR-Cas9 screening identifies core transcription factors controlling murine haemato-endothelial fate commitment
Source: Nat Commun. 2025 Dec 13;16:11412. doi: 10.1038/s41467-025-66230-9 (PMC12738756; doi:10.1038/s41467-025-66230-9)
Supplement: Supplementary file 6 — Source Data [file 41467_2025_66230_MOESM6_ESM.xlsx]

## Sheet: Figure 1
Figure 1
b	# live cells
		day3	day4	day5
		3560000	6780000	12200000
		729000	1090000	16600000
		685000	1160000	20050000
		734000	1100000	25800000
			3280000	21050000
			7550000	18500000
	% DP priMes
		day3	day4	day5
		0.083	14	41.3
		0	8.05	44.8
		0	7.94	50.6
		0	8.11	41.3
			12.5	42.4
			14.7	43.4
	% F_SP HEM
		day3	day4	day5
		0.099	1.51	29.7
		0	1.53	17.8
		0	1.46	23.4
		0	1.53	23.9
			1.75	25.7
			1.25	21.5
e	% CD41+ SP
		DN	P_SP	DP priMes	F_SP HEM
		1.57	4.4	6	36
		3.13	0.85	8.34	20.2
		6.48	0.11	6.84	28.8
				10.8	38
				4.43	31.7
				8.03	39.1
				1.47	18.1
	% CD41+VEcad+ DP
		DN	P_SP	DP priMes	F_SP HEM
		0.32	0.25	1.62	7.28
		0.91	0.24	2.14	2.74
		0.58	0.11	2.75	11.8
				1	9
				0.96	6.52
				2.31	8.45
				0.14	0.87
	% VE-cad+ SP
		DN	P_SP	DP priMes	F_SP HEM
		0.69	0.32	15.4	20.4
		1.75	2.43	3.3	17.5
		0.48	1.54	4.35	14.6
				3.99	15.4
				11.2	20
				3.49	20.8
				5	25
f	proportion of cells (%)	genotype	VSM-enriched	pEryP	endo type2	endo type1	EpiSC-like	preHSPC	dHPC	undefined	pMac
		control_DP	73.19	7.79	5.71	5.66	3.52	1.93	1.13	0.96	0.12
		control_SP	11.23	46.02	3.01	27.77	1.69	3.93	2.38	2.95	1.02

## Sheet: Figure 2
Figure 2
f	Log2 (cpm+1)	sgRNA	Gene	sample	count		sgRNA	Gene	sample	count		sgRNA	Gene	sample	count		sgRNA	Gene	sample	count
		Smad1_1	Smad1	F_SP HEM	3.74882		Etv2_1	Etv2	F_SP HEM	3.83202		Cop1_1	Cop1	F_SP HEM	7.22551		Zbtb7b_1	Zbtb7b	F_SP HEM	5.61688
		Smad1_1	Smad1	DP priMes	6.9145		Etv2_1	Etv2	DP priMes	5.23269		Cop1_1	Cop1	DP priMes	6.78045		Zbtb7b_1	Zbtb7b	DP priMes	4.55357
		Smad1_1	Smad1	P_SP	6.26173		Etv2_1	Etv2	P_SP	5.28265		Cop1_1	Cop1	P_SP	5.90247		Zbtb7b_1	Zbtb7b	P_SP	4.10327
		Smad1_1	Smad1	DN	5.72728		Etv2_1	Etv2	DN	5.65115		Cop1_1	Cop1	DN	6.86859		Zbtb7b_1	Zbtb7b	DN	5.59461
		Smad1_1	Smad1	T0	5.56949		Etv2_1	Etv2	T0	5.72866		Cop1_1	Cop1	T0	5.5421		Zbtb7b_1	Zbtb7b	T0	5.83605
		Smad1_2	Smad1	F_SP HEM	4.89492		Etv2_2	Etv2	F_SP HEM	4.8797		Cop1_2	Cop1	F_SP HEM	6.7515		Zbtb7b_2	Zbtb7b	F_SP HEM	5.55617
		Smad1_2	Smad1	DP priMes	7.78178		Etv2_2	Etv2	DP priMes	6.04747		Cop1_2	Cop1	DP priMes	5.19372		Zbtb7b_2	Zbtb7b	DP priMes	6.38941
		Smad1_2	Smad1	P_SP	6.69002		Etv2_2	Etv2	P_SP	6.54827		Cop1_2	Cop1	P_SP	5.06616		Zbtb7b_2	Zbtb7b	P_SP	5.5924
		Smad1_2	Smad1	DN	6.83826		Etv2_2	Etv2	DN	4.74042		Cop1_2	Cop1	DN	5.97051		Zbtb7b_2	Zbtb7b	DN	5.36637
		Smad1_2	Smad1	T0	6.37684		Etv2_2	Etv2	T0	5.82289		Cop1_2	Cop1	T0	5.28525		Zbtb7b_2	Zbtb7b	T0	5.92002
		Smad1_3	Smad1	F_SP HEM	4.30361		Etv2_3	Etv2	F_SP HEM	5.56216		Cop1_3	Cop1	F_SP HEM	6.32355		Zbtb7b_3	Zbtb7b	F_SP HEM	5.56713
		Smad1_3	Smad1	DP priMes	7.18733		Etv2_3	Etv2	DP priMes	5.87182		Cop1_3	Cop1	DP priMes	5.3743		Zbtb7b_3	Zbtb7b	DP priMes	4.54012
		Smad1_3	Smad1	P_SP	6.51785		Etv2_3	Etv2	P_SP	6.00312		Cop1_3	Cop1	P_SP	5.32597		Zbtb7b_3	Zbtb7b	P_SP	4.87523
		Smad1_3	Smad1	DN	6.68429		Etv2_3	Etv2	DN	4.75707		Cop1_3	Cop1	DN	6.25481		Zbtb7b_3	Zbtb7b	DN	5.3035
		Smad1_3	Smad1	T0	5.61136		Etv2_3	Etv2	T0	4.94243		Cop1_3	Cop1	T0	5.84193		Zbtb7b_3	Zbtb7b	T0	5.48977
		Smad1_4	Smad1	F_SP HEM	4.38722		Etv2_4	Etv2	F_SP HEM	4.70129		Cop1_4	Cop1	F_SP HEM	6.86646		Zbtb7b_4	Zbtb7b	F_SP HEM	5.8501
		Smad1_4	Smad1	DP priMes	5.98716		Etv2_4	Etv2	DP priMes	6.42789		Cop1_4	Cop1	DP priMes	5.31868		Zbtb7b_4	Zbtb7b	DP priMes	5.08865
		Smad1_4	Smad1	P_SP	4.86911		Etv2_4	Etv2	P_SP	6.91843		Cop1_4	Cop1	P_SP	5.54736		Zbtb7b_4	Zbtb7b	P_SP	5.13389
		Smad1_4	Smad1	DN	5.6849		Etv2_4	Etv2	DN	5.71507		Cop1_4	Cop1	DN	6.19765		Zbtb7b_4	Zbtb7b	DN	4.92208
		Smad1_4	Smad1	T0	5.54412		Etv2_4	Etv2	T0	5.79283		Cop1_4	Cop1	T0	5.55251		Zbtb7b_4	Zbtb7b	T0	5.37544
		Smad1_5	Smad1	F_SP HEM	4.9758		Etv2_5	Etv2	F_SP HEM	4.19006		Cop1_5	Cop1	F_SP HEM	7.85803		Zbtb7b_5	Zbtb7b	F_SP HEM	6.43977
		Smad1_5	Smad1	DP priMes	6.80554		Etv2_5	Etv2	DP priMes	6.00503		Cop1_5	Cop1	DP priMes	6.53955		Zbtb7b_5	Zbtb7b	DP priMes	4.93889
		Smad1_5	Smad1	P_SP	5.82267		Etv2_5	Etv2	P_SP	6.41492		Cop1_5	Cop1	P_SP	5.51697		Zbtb7b_5	Zbtb7b	P_SP	5.20688
		Smad1_5	Smad1	DN	5.87961		Etv2_5	Etv2	DN	5.70747		Cop1_5	Cop1	DN	6.84671		Zbtb7b_5	Zbtb7b	DN	6.66201
		Smad1_5	Smad1	T0	6.17382		Etv2_5	Etv2	T0	5.13788		Cop1_5	Cop1	T0	5.82421		Zbtb7b_5	Zbtb7b	T0	6.32986

## Sheet: Figure 3
Figure 3
a	% F_SP HEM
		Ctrl	ETV2_KO	Smad1_KO	Ldb1_KO	Six4_KO	Ep300_KO	Med18_KO	Hira_KO
		48.31	0.81	11.62	17	15.2	29.93	35.37	45.62
		44.98	10.89	10.67	15.6	14.7	37.38	55.32	47.57
		47.32	12.38	10.96	22.2	17.2	51.52		23.59
		49.24	15.36	9.93	19	19.4			28.92
		30.77	12.68	10.92	19.8	19.2			36.68
		35.02	13.27	6.51	24.5	23.9
		40.94	9.77	6.05	21.8	18.5
		36.8	6.06	4.78	10.1
		38.18	3.5	3.11	11.3
		48.17	3.88	4.5	18.7
		36.05	1.2		29.4
		37.19	0.58		12.6
			1.17		22.2
			1.34
c	Ratio
		Ctrl	ETV2_KO	Smad1_KO	Ldb1_KO	Six4_KO	Ep300_KO	Med18_KO	Hira_KO
		0.48	0.01	0.12	0.15	0.22	0.3	0.35	0.46
		0.48	0.14	0.11	0.17	0.1	0.37	0.55	0.48
		0.45	0.12	0.11	0.17	0.14	0.52		0.24
		0.47	0.15	0.1	0.16	0.12			0.29
		0.31	0.13	0.11	0.16	0.15			0.37
		0.35	0.13	0.07	0.09	0.3
		0.41	0.1	0.06	0.17	0.19
		0.37	0.06	0.05	0.2
		0.38	0.03	0.03	0.15
		0.48	0.04	0.04	0.12
		0.36	0.01		0.07
		0.37	0.01		0.21
			0.01		0.18
			0.01
d	# live cells
		Ctrl	ETV2_KO	Smad1_KO	Ldb1_KO	Six4_KO	Ep300_KO	Med18_KO	Hira_KO
		6450000	8600000	12030000	6180000	9980000	11800000	15800000	9400000
		7860000	16240000	8660000	6090000	8400000	16600000	9700000	9000000
		7530000	15600000	7650000	4500000	9600000	17000000		11000000
		10530000	13080000	14420000	9020000	12550000			9500000
		6890000	14400000	6900000	4920000	11080000			9900000
		12100000	10170000	5460000	7820000	15000000
		5550000	9200000	12400000	5770000	13600000
		4310000	12400000	7900000	4720000
		18110000	6000000	6350000	6900000
		17700000	4900000	16450000	11500000
		27840000	11400000		11500000
		21050000	11500000		16600000
			8950000		14500000
			11140000
e	% F_SP HEM
		Ctrl	Cop1_KO	Zbtb7b_KO	Zic3_KO	NPM1_KO
		44.98	38.86	72.89	47.47	3.49
		47.32	48.79	66.52	27.26	5.87
		29.31	48.51	52.14	43.54	6.24
		29.39	23.88	48.74	40.38	7.86
		30.77	26	44.49	47.98	4
		35.02	17.65	46.45	47.56
		40.94	26.41	51.84	37.72
		36.8	58.3	52.87	42.73
		38.18		47.29	34.27
		48.17		53.3
		36.05
		37.19
g	Ratio
		Ctrl	Cop1_KO	Zbtb7b_KO	Zic3_KO	NPM1_KO
		0.82	0.64	2.69	0.9	0.449742
		0.9	0.95	1.99	0.37	0.413089
		0.41	0.94	1.09	0.77	0.595989
		0.42	0.31	0.95	0.68	0.655
		0.44	0.35	0.8	0.92	0.759013
		0.54	0.21	0.87	0.91
		0.69	0.36	1.08	0.61
		0.58	1.4	1.12	0.75
		0.62		0.9	0.52
		0.93		1.14
		0.56
		0.59
h	# live cells
		Ctrl	Cop1_KO	Zbtb7b_KO	Zic3_KO	NPM1_KO
		7530000	4920000	9260000	10080000	254000
		10530000	10500000	10000000	13800000	38300
		10300000	11950000	9720000	8950000	199000
		6280000	26100000	15750000	11650000	25000
		6890000	20900000	21000000	18450000	179000
		12100000	22000000	23350000	5250000
		5550000	21950000	8930000	8750000
		4310000	12950000	6030000	6030000
		18110000		9380000	23700000
		17700000		21050000
		27840000
		21050000

## Sheet: Figure 4
Figure 4
b	proportion of cells (%)	genotype	VSM-enriched	pEryP	endo type1	endo type2	preHSPC	EpiSC-like	dHPC	undefined	pMac
		WT Ctrl	38.3	27.27	19.05	4.8	3.68	2.6	1.95	1.83	0.52
		ETV2	97.68	0.01	0	0.01	0.01	1.58	0	0.71	0
		LDB1	94.88	0.01	0.01	0.12	0.02	4.42	0	0.55	0
		Six4	70.88	16.55	0.54	2.3	3.25	2.41	3.12	0.86	0.1
		Smad1	69.11	4.56	10.47	5.3	0.39	7.43	0.26	2.48	0
		Zbtb7b	30.46	37.03	6.91	5.69	6.48	2.72	3.64	6.63	0.44

## Sheet: Figure 5
Figure 5
d
	Cluster proportion (%)
		Condition	Cluster_0	Cluster_1	Cluster_2	Cluster_3	Cluster_4	Cluster_5	Cluster_6	Cluster_7	Cluster_8	Cluster_9
		CTRL	1.22	10.98	9.39	33.76	2.09	5.3	35.63	0.04	0.26	1.32
		Etv2-KO	1.03	52.34	8.32	36.29	1.2	0.54	0	0.2	0.07	0
		Smad1-KO	3.53	5.69	1	0.87	0.05	0.3	0.46	9.82	68.92	9.37
		Ldb1-KO	1.41	24.04	9.17	30.03	1.72	32.59	0.76	0.06	0.1	0.13
		Six4-KO	1.82	33.89	8.52	29.8	2.6	9.25	12.75	0.34	0.66	0.37
		Zbtb7b-KO	1.89	17.63	4.7	14.29	6.53	21.11	31.55	0.05	0.3	1.94
e
	Cluster proportion (%)
	Cluster 3	CTRL	Etv2_KO	Smad1_KO	Ldb1_KO	Six4_KO	Zbtb7b_KO
		33.76	36.29	0.87	30.03	29.8	14.29
	Cluster 5	CTRL	Etv2_KO	Smad1_KO	Ldb1_KO	Six4_KO	Zbtb7b_KO
		5.3	0.54	0.3	32.59	9.25	21.11
	Cluster 6	CTRL	Etv2_KO	Smad1_KO	Ldb1_KO	Six4_KO	Zbtb7b_KO
		35.63	0	0.46	0.76	12.75	31.55
	Cluster 7	CTRL	Etv2_KO	Smad1_KO	Ldb1_KO	Six4_KO	Zbtb7b_KO
		0.04	0.2	9.82	0.06	0.34	0.05
	Cluster 8	CTRL	Etv2_KO	Smad1_KO	Ldb1_KO	Six4_KO	Zbtb7b_KO
		0.26	0.07	68.92	0.1	0.66	0.3
	Cluster 9	CTRL	Etv2_KO	Smad1_KO	Ldb1_KO	Six4_KO	Zbtb7b_KO
		1.32	0	9.37	0.13	0.37	1.94

## Sheet: Supp. Fig3
Supp.Fig3
b	blood potential in %	F_SP HEM 18k	DP priMes 18k	F_SP HEM 10k	DP priMes 10k	F_SP HEM 5k	DP priMes 5k
		100	87.5	100	68	100	6.25
		100	100	100	80	100	10
d	# live cells
		F_SP HEM 18k	DP priMes 18k	F_SP HEM 10k	DP priMes 10k	F_SP HEM 5k	DP priMes 5k
		22750	4930	30400	4930	6850	1920
		57500	4930	33400	4930	21900	3285
		32350	3285	34500	4110	8750	1645
		30700	6850	42750	7100	4655	3285
		52000	3560	27100	3835	7950	1920
		47650	2465	32600	9600	17250	3015
		37550	2465	32050	3560	16700	1095
		31800	6300	21900	11800	20550	1920
e	% CD45+
		F_SP HEM 18k	DP priMes 18k	F_SP HEM 10k	DP priMes 10k	F_SP HEM 5k	DP priMes 5k
		19.7	8.14	17	24.9	6.82	0
		49.1	17.2	23.6	5.53	6.38	0
		32.3	14.9	33.6	16.3	16.3	0
		37.2	4.38	43.9	5.05	26.3	0.91
		36.7	9.95	28.7	4.64	6.6	0
		27.8	19.7	40.1	46.1	10.7	0
		38	20.4	32.1	3.9	8.39	1.79
		31.6	21.7	27.9	13.6	12.1	0
	% CD71+	F_SP HEM 18k	DP priMes 18k	F_SP HEM 10k	DP priMes 10k	F_SP HEM 5k	DP priMes 5k
		59.9	15.3	58.4	11.9	81.9	1.43
		28.2	11.1	55.5	28.1	75.5	29.3
		45.4	14.3	49	0	63.3	0
		41.1	16.1	36.8	17.2	36.8	3.64
		38.9	16.5	45.7	45	69.1	1.45
		47.8	11.9	43.8	17.2	68.6	0
		39.7	19.4	45.7	53.9	77.2	1.79
		45.8	9.53	51	12.7	68.4	0

## Sheet: Supp. Fig5
Supp.Fig3
b	Log2 (cpm+1)		sgRNA	Gene	sample	count		sgRNA	Gene	sample	count		sgRNA	Gene	sample	count		sgRNA	Gene	sample	count
			Ep300_1	Ep300	F_SP HEM	5.63993		Med18_1	Med18	F_SP HEM	0.101071		Rps27a_1	Rps27a	F_SP HEM	1.12313		Six4_1	Six4	F_SP HEM	6.00377
			Ep300_1	Ep300	DP priMes	6.38738		Med18_1	Med18	DP priMes	1.97517		Rps27a_1	Rps27a	DP priMes	0.483388		Six4_1	Six4	DP priMes	6.91336
			Ep300_1	Ep300	P_SP	6.91913		Med18_1	Med18	P_SP	0.731443		Rps27a_1	Rps27a	P_SP	0.0548026		Six4_1	Six4	P_SP	6.3118
			Ep300_1	Ep300	DN	6.80069		Med18_1	Med18	DN	1.35657		Rps27a_1	Rps27a	DN	0.927561		Six4_1	Six4	DN	7.14875
			Ep300_1	Ep300	T0	5.52926		Med18_1	Med18	T0	5.63119		Rps27a_1	Rps27a	T0	1.91758		Six4_1	Six4	T0	6.62611
			Ep300_2	Ep300	F_SP HEM	5.05148		Med18_2	Med18	F_SP HEM	0.875422		Rps27a_2	Rps27a	F_SP HEM	1.41915		Six4_2	Six4	F_SP HEM	4.30663
			Ep300_2	Ep300	DP priMes	6.36632		Med18_2	Med18	DP priMes	4.23299		Rps27a_2	Rps27a	DP priMes	3.58868		Six4_2	Six4	DP priMes	5.81717
			Ep300_2	Ep300	P_SP	6.50315		Med18_2	Med18	P_SP	4.47404		Rps27a_2	Rps27a	P_SP	3.88966		Six4_2	Six4	P_SP	5.23515
			Ep300_2	Ep300	DN	7.0915		Med18_2	Med18	DN	3.13812		Rps27a_2	Rps27a	DN	0.954673		Six4_2	Six4	DN	5.51659
			Ep300_2	Ep300	T0	6.06544		Med18_2	Med18	T0	5.82123		Rps27a_2	Rps27a	T0	2.19186		Six4_2	Six4	T0	5.80275
			Ep300_3	Ep300	F_SP HEM	6.69122		Med18_3	Med18	F_SP HEM	4.24219		Rps27a_3	Rps27a	F_SP HEM	3.4948		Six4_3	Six4	F_SP HEM	5.1234
			Ep300_3	Ep300	DP priMes	7.71425		Med18_3	Med18	DP priMes	3.92896		Rps27a_3	Rps27a	DP priMes	3.49962		Six4_3	Six4	DP priMes	6.01575
			Ep300_3	Ep300	P_SP	7.75744		Med18_3	Med18	P_SP	3.57798		Rps27a_3	Rps27a	P_SP	6.9717		Six4_3	Six4	P_SP	6.1379
			Ep300_3	Ep300	DN	6.09444		Med18_3	Med18	DN	2.41061		Rps27a_3	Rps27a	DN	1.90391		Six4_3	Six4	DN	5.85239
			Ep300_3	Ep300	T0	5.76225		Med18_3	Med18	T0	5.44577		Rps27a_3	Rps27a	T0	1.97271		Six4_3	Six4	T0	5.31863
			Ep300_4	Ep300	F_SP HEM	5.02425		Med18_4	Med18	F_SP HEM	3.79126		Rps27a_4	Rps27a	F_SP HEM	3.26284		Six4_4	Six4	F_SP HEM	4.65798
			Ep300_4	Ep300	DP priMes	6.89418		Med18_4	Med18	DP priMes	4.70615		Rps27a_4	Rps27a	DP priMes	4.05465		Six4_4	Six4	DP priMes	4.3551
			Ep300_4	Ep300	P_SP	6.41032		Med18_4	Med18	P_SP	4.06633		Rps27a_4	Rps27a	P_SP	4.1572		Six4_4	Six4	P_SP	5.11296
			Ep300_4	Ep300	DN	7.07422		Med18_4	Med18	DN	4.3071		Rps27a_4	Rps27a	DN	3.02579		Six4_4	Six4	DN	4.72749
			Ep300_4	Ep300	T0	6.00184		Med18_4	Med18	T0	6.28841		Rps27a_4	Rps27a	T0	3.30263		Six4_4	Six4	T0	5.17762
			Ep300_5	Ep300	F_SP HEM	3.83493		Med18_5	Med18	F_SP HEM	2.62115		Rps27a_5	Rps27a	F_SP HEM	0.271067		Six4_5	Six4	F_SP HEM	4.32162
			Ep300_5	Ep300	DP priMes	5.0712		Med18_5	Med18	DP priMes	3.0369		Rps27a_5	Rps27a	DP priMes	3.52834		Six4_5	Six4	DP priMes	5.07526
			Ep300_5	Ep300	P_SP	6.02921		Med18_5	Med18	P_SP	3.99558		Rps27a_5	Rps27a	P_SP	2.35163		Six4_5	Six4	P_SP	4.61478
			Ep300_5	Ep300	DN	5.79448		Med18_5	Med18	DN	3.91774		Rps27a_5	Rps27a	DN	1.46886		Six4_5	Six4	DN	5.54641
			Ep300_5	Ep300	T0	5.71251		Med18_5	Med18	T0	5.43723		Rps27a_5	Rps27a	T0	2.51337		Six4_5	Six4	T0	5.99977
			sgRNA	Gene	sample	count		sgRNA	Gene	sample	count		sgRNA	Gene	sample	count		sgRNA	Gene	sample	count
			Mis18a_1	Mis18a	F_SP HEM	1.5057		Hira_1	Hira	F_SP HEM	3.48491		Ldb1_1	Ldb1	F_SP HEM	3.96892		Rpa1_1	Rpa1	F_SP HEM	5.55151
			Mis18a_1	Mis18a	DP priMes	3.52121		Hira_1	Hira	DP priMes	3.24174		Ldb1_1	Ldb1	DP priMes	5.21798		Rpa1_1	Rpa1	DP priMes	4.42981
			Mis18a_1	Mis18a	P_SP	4.85181		Hira_1	Hira	P_SP	2.79549		Ldb1_1	Ldb1	P_SP	5.96365		Rpa1_1	Rpa1	P_SP	4.82074
			Mis18a_1	Mis18a	DN	2.31297		Hira_1	Hira	DN	4.12963		Ldb1_1	Ldb1	DN	5.49185		Rpa1_1	Rpa1	DN	0.818665
			Mis18a_1	Mis18a	T0	6.03055		Hira_1	Hira	T0	3.52308		Ldb1_1	Ldb1	T0	6.01679		Rpa1_1	Rpa1	T0	3.45323
			Mis18a_2	Mis18a	F_SP HEM	2.09284		Hira_2	Hira	F_SP HEM	3.21865		Ldb1_2	Ldb1	F_SP HEM	3.02002		Rpa1_2	Rpa1	F_SP HEM	2.14102
			Mis18a_2	Mis18a	DP priMes	4.65447		Hira_2	Hira	DP priMes	3.53188		Ldb1_2	Ldb1	DP priMes	4.58839		Rpa1_2	Rpa1	DP priMes	3.56204
			Mis18a_2	Mis18a	P_SP	2.98032		Hira_2	Hira	P_SP	4.61677		Ldb1_2	Ldb1	P_SP	4.84461		Rpa1_2	Rpa1	P_SP	5.22174
			Mis18a_2	Mis18a	DN	1.73436		Hira_2	Hira	DN	4.34767		Ldb1_2	Ldb1	DN	5.83426		Rpa1_2	Rpa1	DN	1.46467
			Mis18a_2	Mis18a	T0	5.9418		Hira_2	Hira	T0	5.10214		Ldb1_2	Ldb1	T0	5.67787		Rpa1_2	Rpa1	T0	3.10561
			Mis18a_3	Mis18a	F_SP HEM	0.917479		Hira_3	Hira	F_SP HEM	0.592621		Ldb1_3	Ldb1	F_SP HEM	5.15001		Rpa1_3	Rpa1	F_SP HEM	0
			Mis18a_3	Mis18a	DP priMes	0.0797849		Hira_3	Hira	DP priMes	4.68917		Ldb1_3	Ldb1	DP priMes	5.99522		Rpa1_3	Rpa1	DP priMes	2.71998
			Mis18a_3	Mis18a	P_SP	0.107599		Hira_3	Hira	P_SP	3.69819		Ldb1_3	Ldb1	P_SP	6.56121		Rpa1_3	Rpa1	P_SP	2.49111
			Mis18a_3	Mis18a	DN	0.783789		Hira_3	Hira	DN	5.35925		Ldb1_3	Ldb1	DN	4.4233		Rpa1_3	Rpa1	DN	0.377255
			Mis18a_3	Mis18a	T0	5.86464		Hira_3	Hira	T0	5.10094		Ldb1_3	Ldb1	T0	5.85584		Rpa1_3	Rpa1	T0	3.3191
			Mis18a_4	Mis18a	F_SP HEM	2.67692		Hira_4	Hira	F_SP HEM	1.52947		Ldb1_4	Ldb1	F_SP HEM	4.48593		Rpa1_4	Rpa1	F_SP HEM	1.65113
			Mis18a_4	Mis18a	DP priMes	4.47307		Hira_4	Hira	DP priMes	3.98011		Ldb1_4	Ldb1	DP priMes	6.26701		Rpa1_4	Rpa1	DP priMes	1.53278
			Mis18a_4	Mis18a	P_SP	2.84694		Hira_4	Hira	P_SP	5.46759		Ldb1_4	Ldb1	P_SP	5.71304		Rpa1_4	Rpa1	P_SP	3.75976
			Mis18a_4	Mis18a	DN	3.22265		Hira_4	Hira	DN	5.11434		Ldb1_4	Ldb1	DN	5.33572		Rpa1_4	Rpa1	DN	0.517727
			Mis18a_4	Mis18a	T0	6.57886		Hira_4	Hira	T0	5.21974		Ldb1_4	Ldb1	T0	5.71212		Rpa1_4	Rpa1	T0	2.71743
			Mis18a_5	Mis18a	F_SP HEM	1.87438		Hira_5	Hira	F_SP HEM	4.52284		Ldb1_5	Ldb1	F_SP HEM	3.40315		Rpa1_5	Rpa1	F_SP HEM	0.407691
			Mis18a_5	Mis18a	DP priMes	4.21489		Hira_5	Hira	DP priMes	3.58425		Ldb1_5	Ldb1	DP priMes	6.15462		Rpa1_5	Rpa1	DP priMes	1.06998
			Mis18a_5	Mis18a	P_SP	4.16656		Hira_5	Hira	P_SP	3.69819		Ldb1_5	Ldb1	P_SP	5.78515		Rpa1_5	Rpa1	P_SP	0.190922
			Mis18a_5	Mis18a	DN	1.5862		Hira_5	Hira	DN	5.61231		Ldb1_5	Ldb1	DN	4.87411		Rpa1_5	Rpa1	DN	1.04449
			Mis18a_5	Mis18a	T0	6.15346		Hira_5	Hira	T0	5.97083		Ldb1_5	Ldb1	T0	5.35089		Rpa1_5	Rpa1	T0	2.76069
			sgRNA	Gene	sample	count		sgRNA	Gene	sample	count
			Zic3_1	Zic3	F_SP HEM	9.2425		Npm1_1	Npm1	F_SP HEM	1.92784
			Zic3_1	Zic3	DP priMes	7.96076		Npm1_1	Npm1	DP priMes	2.71749
			Zic3_1	Zic3	P_SP	8.43131		Npm1_1	Npm1	P_SP	3.16454
			Zic3_1	Zic3	DN	6.61958		Npm1_1	Npm1	DN	1.65006
			Zic3_1	Zic3	T0	5.89173		Npm1_1	Npm1	T0	5.55171
			Zic3_2	Zic3	F_SP HEM	8.11307		Npm1_2	Npm1	F_SP HEM	1.18394
			Zic3_2	Zic3	DP priMes	7.64645		Npm1_2	Npm1	DP priMes	2.04866
			Zic3_2	Zic3	P_SP	7.66503		Npm1_2	Npm1	P_SP	2.80217
			Zic3_2	Zic3	DN	6.20407		Npm1_2	Npm1	DN	0.786025
			Zic3_2	Zic3	T0	5.773		Npm1_2	Npm1	T0	4.99501
			Zic3_3	Zic3	F_SP HEM	9.11887		Npm1_3	Npm1	F_SP HEM	3.25966
			Zic3_3	Zic3	DP priMes	7.77129		Npm1_3	Npm1	DP priMes	4.4567
			Zic3_3	Zic3	P_SP	7.78712		Npm1_3	Npm1	P_SP	4.14878
			Zic3_3	Zic3	DN	6.49019		Npm1_3	Npm1	DN	1.60169
			Zic3_3	Zic3	T0	5.85726		Npm1_3	Npm1	T0	3.51099
			Zic3_4	Zic3	F_SP HEM	8.06638		Npm1_4	Npm1	F_SP HEM	2.40738
			Zic3_4	Zic3	DP priMes	7.97484		Npm1_4	Npm1	DP priMes	0.177238
			Zic3_4	Zic3	P_SP	7.87756		Npm1_4	Npm1	P_SP	0.117363
			Zic3_4	Zic3	DN	6.84134		Npm1_4	Npm1	DN	2.51735
			Zic3_4	Zic3	T0	6.12184		Npm1_4	Npm1	T0	4.85593
			Zic3_5	Zic3	F_SP HEM	8.38567		Npm1_5	Npm1	F_SP HEM	2.18744
			Zic3_5	Zic3	DP priMes	7.68742		Npm1_5	Npm1	DP priMes	1.80059
			Zic3_5	Zic3	P_SP	7.18779		Npm1_5	Npm1	P_SP	2.59518
			Zic3_5	Zic3	DN	6.46493		Npm1_5	Npm1	DN	2.49987
			Zic3_5	Zic3	T0	6.23955		Npm1_5	Npm1	T0	4.66412

## Sheet: Supp. Fig6
Supp. Fig 6
b	% DP priMes	Ctrl	ETV2_KO	Smad1_KO	Ldb1_KO	Six4_KO	Ep300_KO	Med18_KO	Hira_KO
		32.1	37.9	60.8	57.2	23.4	47.3	39.1	39.1
		34.8	30.2	61.3	55.9	57.5	32.5	12.6	37.8
		35.1	33.9	59.9	57.3	50.9	25.6		52.8
		32.4	29.7	52.9	59.4	51.1			53.1
		30.2	31.6	49.5	60	32.3			45.4
		33.3	50.7	46.8	58.5	25.8
		36	54.3	55.1	38	32.3
		38.8	60.5	44.2	51.7
		31.6	57.1	39	53.6
		18.3	43.3	39.3	56.7
		21.2	47		53.6
		42.4	67.3		56.4
			44.7		44.9
			55.1
c	% P_SP	Ctrl	ETV2_KO	Smad1_KO	Ldb1_KO	Six4_KO	Ep300_KO	Med18_KO	Hira_KO
		25	33.6	12.2	14.88	22.39	18.1	22	11.9
		14.7	36.1	12.1	16.94	10.41	25	10.8	13.3
		20	21.8	13.7	16.59	13.61	16.1		11.3
		17.9	31.3	17.2	15.98	12.47			9.65
		13.4	32	17.2	15.97	14.75			17.9
		16.1	29.7	19.2	9.36	29.51
		22.8	27.9	14.1	17.37	19.39
		16.6	26.1	19.6	19.97
		23.6	23	19.4	14.7
		13.4	22.9	17.2	11.94
		20.6	42		7.39
		11.2	18.2		17.78
			45		18.51
			21.5
d	% DN	Ctrl	ETV2_KO	Smad1_KO	Ldb1_KO	Six4_KO	Ep300_KO	Med18_KO	Hira_KO
		12.8	28.1	19	15.8	54.7	14.4	17.5	16.2
		18	30	19.3	17.1	21.1	23.1	61.1	14.6
		16.3	39.4	19	9.17	23.9	31.1		19.7
		20.7	33.7	24.1	10.3	22.2			15.7
		27.1	31.7	27.2	8.76	43			10.4
		35.8	11.9		11	39.5
		21.7	11.9	30.7	32.3	41.5
		17.7	9.49	27.2	25.3
		26.4	17.9	34	25.8
		57.1	32.1	40.3	16.9
		38.5	10.4	41.6	12.7
		22.5	14.2		18.8
			9.81		22.7
			22.6
e	# total FLK1+	Ctrl	ETV2_KO	Smad1_KO	Ldb1_KO	Six4_KO	Ep300_KO	Med18_KO	Hira_KO
		62.1	38.21	68.79	67.2	30.15	67.5	60.5	71.9
		67.2	38.35	68.62	67.3	64.18	51.9	28.2	72.1
		63.8	38.69	67.27	68.7	58.92	52.8		69.1
		61.5	35.09	58.73	70.7	58.38			74.7
		48.1	36.19	55.57	71.4	37.89			71.7
		55.4	58.46	50.06	64.54	36.6
		65.7	60.18	58.65	45.99	40.07
		50	64.4	46.42	64.6
		29.6	59.17	40.25	62.84
		40.9	45.05	41.15	64.39
		66.3	47.57		57.88
		69.1	67.69		64.5
			45.23		68.6
			55.85
g	% total FLK1+	Ctrl_d5	ETV2_KO_d5	Smad1_KO_d5	Ldb1_KO_d5	Six4_KO_d5	Ctrl_d6	Etv2 KO D6	Ldb1 KO d6	Six4_KO d6	Smad1KO_d6
		62.1	38.21	68.79	67.2	30.15	24.43	14	24.8	25.44	23.2
		67.2	38.35	68.62	67.3	64.18	25.4	20	17	20.4	24.7
		63.8	38.69	67.27	68.7	58.92
		61.5	35.09	58.73	70.7	58.38
		48.1	36.19	55.57	71.4	37.89
		55.4	58.46	50.06	64.54	36.6
		65.7	60.18	58.65	45.99	40.07
		50	64.4	46.42	64.6
		29.6	59.17	40.25	62.84
		40.9	45.05	41.15	64.39
		66.3	47.57		57.88
		69.1	67.69		64.5
			45.23		68.6
			55.85
	% F_SP HEM	Ctrl_d5	ETV2_KO_d5	Smad1_KO_d5	Ldb1_KO_d5	Six4_KO_d5	Ctrl_d6	Etv2 KO D6	Ldb1 KO d6	Six4_KO d6	Smad1KO_d6
		48.31	0.81	11.62	17	15.2	6.43	2.26	6.86	3.84	11.3
		44.98	10.89	10.67	15.6	14.7	5.38	0.73	1.96	7.24	9.23
		47.32	12.38	10.96	22.2	17.2
		49.24	15.36	9.93	19	19.4
		30.77	12.68	10.92	19.8	19.2
		35.02	13.27	6.51	24.5	23.9
		40.94	9.77	6.05	21.8	18.5
		36.8	6.06	4.78	10.1
		38.18	3.5	3.11	11.3
		48.17	3.88	4.5	18.7
		36.05	1.2		29.4
		37.19	0.58		12.6
			1.17		22.2
			1.34
i	% DP priMes	Ctrl	Cop1_KO	Zbtb7b_KO	Zic3_KO	NPM1_KO
		35.1	36.5	19.9	34.2	4.27
		32.4	31.8	22.7	48.3	8.34
		48	36.3	22.4	36.7	4.23
		40.6	52.9	32.6	34.7	4.14
		33.3	53.8	39.8	30.9	1.27
		36	50.4	26.4	23.6
		38.8	51	27.5	27.9
		31.6	20.6	27.9	26.4
		18.3		28.2	28
		21.2		29
		42.4
		43.4
j	% P_SP	Ctrl	Cop1_KO	Zbtb7b_KO	Zic3_KO	NPM1_KO
		20	12.8	11.5	17.3	18.9
		17.9	14.1	15.2	17.5	16.8
		19.9	8.65	19.1	17.8	17.7
		14.4	16.1	9.03	17.3	18
		16.1	15.3	15.2	20	9.62
		22.8	15.7	12.5	27.2
		16.6	17.3	13.7	32.8
		23.6	9.19	11.5	28.9
		13.4		14.6	18.2
		20.6		7.85
		11.2
		18
k	% DN	Ctrl	Cop1_KO	Zbtb7b_KO	Zic3_KO	NPM1_KO
		35.1	36.5	19.9	34.2	4.27
		32.4	31.8	22.7	48.3	8.34
		48	36.3	22.4	36.7	4.23
		40.6	52.9	32.6	34.7	4.14
		33.3	53.8	39.8	30.9	1.27
		36	50.4	26.4	23.6
		38.8	51	27.5	27.9
		31.6	20.6	27.9	26.4
		18.3		28.2	28
		21.2		29
		42.4
		43.4
l	% total FLK1+	Ctrl	Cop1_KO	Zbtb7b_KO	Zic3_KO	NPM1_KO
		63.8	59.7	73.4	65.1	7.76
		61.5	62.1	67.8	66.4	14.21
		67.9	70.5	46.8	65	10.47
		57.5	69.5	63.6	58.2	12
		48.1	72.7	71.7	59.4	5.27
		55.4	61.2	49.3	45
		65.7	69.3	57.1	44.8
		50	49.4	59.2	46.1
		29.6		53.5	42.6
		40.9		62.1
		66.3
		69.1

## Sheet: Supp.Fig7
Supp. Fig 7
a	# live cells	Ctrl	ETV2 KO	LDB1 KO	Six4 KO	Smad1 KO	Zbtb7b KO
		499000	707000	531000	477000	241000	636000
		296000	762000	500000	215000	208000	953000
		592000	789000	247000	625000	115000	553000
		197000
c	Cluster proportion (%)	Cluster 4
		CTRL	Etv2_KO	Smad1_KO	Ldb1_KO	Six4_KO	Zbtb7b_KO
		2.09	1.2	0.05	1.72	2.6	6.53
		Cluster 0
		CTRL	Etv2_KO	Smad1_KO	Ldb1_KO	Six4_KO	Zbtb7b_KO
		1.22	1.03	3.53	1.41	1.82	1.89
